# Supplementary material for: A multidisciplinary approach to a unique palaeolithic human ichnological record from Italy (Bàsura Cave)
Source: eLife. 2019 May 14;8:e45204. doi: 10.7554/eLife.45204 (PMC6548500; doi:10.7554/eLife.45204)
Supplement: Supplementary file 1. [file elife-45204-supp1.xlsx]

## Sheet: tab1
	ID	location in the cave	Left (L) or right (R) foot	human traces						bear traces		canid footprints
				foot	rearfoot	forefoot	knee	finger traces	body traces	footprint	scratches
	SM1	Sala dei misteri	L	X
	SM2	Sala dei misteri									X
	SM3	Sala dei misteri	R	X
	SM4	Sala dei misteri	L	X
	SM5	Sala dei misteri	R	X
	SM6	Sala dei misteri	L	X
	SM7	Sala dei misteri	R	X
	SM8	Sala dei misteri	L	X
	SM9	Sala dei misteri						X
	SM10	Sala dei misteri						X
	SM11	Sala dei misteri	R	X
	SM12	Sala dei misteri								X
	SM13	Sala dei misteri			X
	SM14	Sala dei misteri			X
	SM15	Sala dei misteri	L	X
	SM16	Sala dei misteri								?
	SM17	Sala dei misteri	R	X
	SM18	Sala dei misteri	R		X
	SM19	Sala dei misteri									X
	SM20	Sala dei misteri	L			X
	SM21	Sala dei misteri			X
	SM22	Sala dei misteri								X
	SM23	Sala dei misteri									X
	SM24	Sala dei misteri								X
	SM25	Sala dei misteri									X
	SM26	Sala dei misteri	R	X
	SM27	Sala dei misteri	L		X
	SM28	Sala dei misteri									X
	SM29	Sala dei misteri	L		X
	SM30	Sala dei misteri	R		X
	SM31	Sala dei misteri	R		X
	SM32	Sala dei misteri	L		X
	SM33	Sala dei misteri	L		X
	SM34	Sala dei misteri	R		X
	SM35	Sala dei misteri	L		X
	SM36	Sala dei misteri	R		X
	SM37	Sala dei misteri	R		X
	SM38	Sala dei misteri	R		X
	SM39	Sala dei misteri						X
	SM40	Sala dei misteri						X
	SM41	Sala dei misteri								X
	SM42	Sala dei misteri	R	X
	SM43	Sala dei misteri	L	X
	SM44	Sala dei misteri						X
	SM45	Sala dei misteri	R			X
	SM46	Sala dei misteri						X
	SM47	Sala dei misteri						X
	SM48	Sala dei misteri						X
	SM49	Sala dei misteri						X
	SM50	Sala dei misteri								X
	SM51	Sala dei misteri									X
	SM52	Sala dei misteri						X
	SM53	Sala dei misteri						X
	SM54	Sala dei misteri						X
	SM55	Sala dei misteri						X
	SM56	Sala dei misteri						X
	C0	Corridoio delle impronte						X
	C1	Corridoio delle impronte - lower corridor (B)										X
	C2	Corridoio delle impronte - lower corridor (B)									X
	C3	Corridoio delle impronte - lower corridor (B)			X
	C4	Corridoio delle impronte - lower corridor (B)	R							X
	C5	Corridoio delle impronte - lower corridor (B)			X
	C6	Corridoio delle impronte - lower corridor (B)			X
	C7	Corridoio delle impronte - lower corridor (B)			X
	C8	Corridoio delle impronte - lower corridor (B)										?
	C9	Corridoio delle impronte - lower corridor (B)	R	X
	C10	Corridoio delle impronte - lower corridor (B)	R	X
	C11	Corridoio delle impronte - lower corridor (B)			?
	C12	Corridoio delle impronte - lower corridor (B)								X
	C13	Corridoio delle impronte - lower corridor (B)					X			X
	C14	Corridoio delle impronte - lower corridor (B)								X
	C15	Corridoio delle impronte - lower corridor (B)								X
	C16	Corridoio delle impronte - lower corridor (B)		X
	C17	Corridoio delle impronte - lower corridor (B)										X
	C18	Corridoio delle impronte - lower corridor (B)						X
	C19	Corridoio delle impronte - lower corridor (B)							X
	C20	Corridoio delle impronte - lower corridor (B)			X
	C21	Corridoio delle impronte - lower corridor (B)			X
	C22	Corridoio delle impronte - lower corridor (B)			X
	C23	Corridoio delle impronte - lower corridor (B)	L		X
	C24	Corridoio delle impronte - lower corridor (B)	L	X
	C25	Corridoio delle impronte - lower corridor (B)	L	X
	C25b	Corridoio delle impronte - lower corridor (B)						X
	C26	Corridoio delle impronte - lower corridor (B)	L			X
	C26b	Corridoio delle impronte - lower corridor (B)						X
	C27	Corridoio delle impronte - lower corridor (B)									X
	C28	Corridoio delle impronte - lower corridor (B)									X
	C29	Corridoio delle impronte - lower corridor (B)	L			X
	C30	Corridoio delle impronte - lower corridor (B)	L			X
	C31	Corridoio delle impronte - lower corridor (B)	L				X
	C32	Corridoio delle impronte - lower corridor (B)
	C33	Corridoio delle impronte - lower corridor (B)	L	X
	C33b	Corridoio delle impronte - lower corridor (B)	R			X
	C34	Corridoio delle impronte - lower corridor (B)	L		X
	C35	Corridoio delle impronte - lower corridor (B)	L	X
	C35b	Corridoio delle impronte - lower corridor (B)	R	X
	C36	Corridoio delle impronte - lower corridor (B)	L	X
	C36b	Corridoio delle impronte - lower corridor (B)			X
	C37	Corridoio delle impronte - lower corridor (B)	L	X
	C38	Corridoio delle impronte - lower corridor (B)						X
	C39	Corridoio delle impronte - lower corridor (B)							X
	C40	Corridoio delle impronte - lower corridor (B)							X
	C41	Corridoio delle impronte - lower corridor (B)	R				X
	C42	Corridoio delle impronte - lower corridor (B)	L				X
	C43	Corridoio delle impronte - lower corridor (B)								X
	C44	Corridoio delle impronte - lower corridor (B)	L			X
	C44b	Corridoio delle impronte - lower corridor (B)	L			X
	C45	Corridoio delle impronte - lower corridor (B)	L				X
	C46	Corridoio delle impronte - lower corridor (B)	L				X
	C47	Corridoio delle impronte - lower corridor (B)										X
	C48	Corridoio delle impronte - lower corridor (B)										X
	C49	Corridoio delle impronte - lower corridor (B)										X
	C49b	Corridoio delle impronte - lower corridor (B)										X
	C50	Corridoio delle impronte - lower corridor (B)										X
	C51	Corridoio delle impronte - lower corridor (B)										X
	C52	Corridoio delle impronte - lower corridor (B)										X
	C53	Corridoio delle impronte - lower corridor (B)										X
	C54	Corridoio delle impronte - lower corridor (B)										?
	C55	Corridoio delle impronte - lower corridor (B)										X
	C55b	Corridoio delle impronte - lower corridor (B)								X
	C56	Corridoio delle impronte - lower corridor (B)										X
	C57	Corridoio delle impronte - lower corridor (B)										X
	C58	Corridoio delle impronte - lower corridor (B)										X
	C59	Corridoio delle impronte - lower corridor (B)										X
	C60	Corridoio delle impronte - lower corridor (A)	L	X
	C61	Corridoio delle impronte - lower corridor (A)	L	X
	C62	Corridoio delle impronte - lower corridor (A)	R	X
	C63	Corridoio delle impronte - lower corridor (A)	R	X
	C64	Corridoio delle impronte - lower corridor (A)	L	X
	C65	Corridoio delle impronte - lower corridor (B)			X
	C66	Corridoio delle impronte - lower corridor (B)
	C67	Corridoio delle impronte - lower corridor (B)										X
	C68	Corridoio delle impronte - lower corridor (B)							X
	C69	Corridoio delle impronte - lower corridor (B)
	C70	Corridoio delle impronte - lower corridor (B)						?
	C71	Corridoio delle impronte - lower corridor (B)										?
	C72	Corridoio delle impronte - lower corridor (B)						X
	C73	Corridoio delle impronte - lower corridor (B)						X
	C74	Corridoio delle impronte - lower corridor (B)					?
	C75	Corridoio delle impronte - lower corridor (B)				?
	C76	Corridoio delle impronte - lower corridor (B)					?
	C77	Corridoio delle impronte - lower corridor (B)					?
	C78	Corridoio delle impronte - lower corridor (B)		X
	C79	Corridoio delle impronte - lower corridor (B)			X
	C80	Corridoio delle impronte - lower corridor (B)										X
	C81	Corridoio delle impronte - lower corridor (B)										?
	C82	Corridoio delle impronte - lower corridor (B)		X
	C83	Corridoio delle impronte - lower corridor (B)										X
	C84	Corridoio delle impronte - lower corridor (B)		X
	CA1	Corridoio delle impronte - upper corridor (C)	R	X
	CA2	Corridoio delle impronte - upper corridor (C)	L	X
	CA3	Corridoio delle impronte - upper corridor (C)				X
	CA4	Corridoio delle impronte - upper corridor (C)										?
	CA5	Corridoio delle impronte - upper corridor (C)			X
	CA6	Corridoio delle impronte - upper corridor (C)			X
	CA7	Corridoio delle impronte - upper corridor (C)										X
	CA8	Corridoio delle impronte - upper corridor (C)	R	X
	CA9	Corridoio delle impronte - upper corridor (C)	L			X
	CA10	Corridoio delle impronte - upper corridor (C)	L		X
	CA19b	Corridoio delle impronte - upper corridor (C)										X
	CA11	Corridoio delle impronte - upper corridor (C)										X
	CA11b	Corridoio delle impronte - upper corridor (C)										X
	CA12	Corridoio delle impronte - upper corridor (D)										X
	CA13	Corridoio delle impronte - upper corridor (D)										X
	CA14	Corridoio delle impronte - upper corridor (D)										X
	CA15	Corridoio delle impronte - upper corridor (D)										X
	CA16	Corridoio delle impronte - upper corridor (D)			X
	CA17	Corridoio delle impronte - upper corridor (D)										X
	CA18	Corridoio delle impronte - upper corridor (D)										X
	CA19	Corridoio delle impronte - upper corridor (D)										X
	CA20	Corridoio delle impronte - upper corridor (D)										X
	CA21	Corridoio delle impronte - upper corridor (D)										X
	CA22	Corridoio delle impronte - upper corridor (D)			X
	CA23	Corridoio delle impronte - upper corridor (D)			?
	CA24	Corridoio delle impronte - upper corridor (D)										?
	CA25	Corridoio delle impronte - upper corridor (D)	R	X
	CA26	Corridoio delle impronte - upper corridor (D)										?
	CA27	Corridoio delle impronte - upper corridor (D)										?
	CA28	Corridoio delle impronte - upper corridor (C)										X
	CA29	Corridoio delle impronte - upper corridor (C)										X
	M21	MOULD_21	R	X
	M10	MOULD_10	R	X
